# Supplementary material for: Impact of Clarified Apple Juices with Different Processing Methods on Gut Microbiota and Metabolomics of Rats
Source: Nutrients. 2022 Aug 25;14(17):3488. doi: 10.3390/nu14173488 (PMC9460580; doi:10.3390/nu14173488)
Supplement: Supplementary file 1 [file nutrients-14-03488-s001.zip]

Archive with 1 entries (1 files):
- nutrients-1867281-supplementary.pdf
